# Supplementary material for: Prognostic Value of Echocardiographic Right Ventricular Function Parameters in the Presence of Severe Tricuspid Regurgitation
Source: J Clin Med. 2021 May 24;10(11):2266. doi: 10.3390/jcm10112266 (PMC8197252; doi:10.3390/jcm10112266)
Supplement: Supplementary file 1 [file jcm-10-02266-s001.zip]

Archive with 7 entries (6 files):
- supplemental material 3.pdf
- __MACOSX/
- __MACOSX/._supplemental material 3.pdf
- supplemental material 2.mp4
- __MACOSX/._supplemental material 2.mp4
- supplemental material 1.mp4
- __MACOSX/._supplemental material 1.mp4
